# Supplementary material for: Modeling the Spread of COVID-19 with the Control of Mixed Vaccine Types during the Pandemic in Thailand
Source: Trop Med Infect Dis. 2023 Mar 16;8(3):175. doi: 10.3390/tropicalmed8030175 (PMC10056006; doi:10.3390/tropicalmed8030175)
Supplement: Supplementary file 1 [file tropicalmed-08-00175-s001.zip]

Archive with 1 entries (1 files):
- tropicalmed-2199873-supplementary.csv
