# Supplementary material for: Modeling the Spread of COVID-19 with the Control of Mixed Vaccine Types during the Pandemic in Thailand
Source: Trop Med Infect Dis. 2023 Mar 16;8(3):175. doi: 10.3390/tropicalmed8030175 (PMC10056006; doi:10.3390/tropicalmed8030175)
Supplement: Supplementary file 1 [file tropicalmed-08-00175-s001.zip › tropicalmed-2199873-supplementary.csv]

Supplementary Table S1: The number of hospitalized and vaccinated cases from the Department of Disease Control, Ministry of Public Health, Thailand
Date	Hospitalized	Vaccinated	Death	Recovered	Recovery rate (gamma2)	Death rate (epsilon2)	New vaccinated	New H from I	Vaccinate rate	S	Mean_death	Mean_recovery	Mean_vaccinated
19/7/2021	122097	11067518	3422	289651	0.053703203	0.000655217	225061	11774	0.004128248	54517312	0.000778353	0.099816804	0.004761134
20/7/2021	126765	11292579	3502	296208	0.065065278	0.00085197	246287	11291	0.004537264	54280946
21/7/2021	131411	11538866	3610	304456	0.060276537	0.000662045	266314	12971	0.004929764	54021657
22/7/2021	137058	11805180	3697	312377	0.056727809	0.000831765	304244	13644	0.005661229	53741688
23/7/2021	143744	12109424	3811	320152	0.053129174	0.000827861	117421	14562	0.002197954	53422869
24/7/2021	150248	12226845	3930	327789	0.045950695	0.00085858	80943	14248	0.001518882	53291188
25/7/2021	158550	12307788	4059	334693	0.04277515	0.000548723	122137	15316	0.002296028	53194910
26/7/2021	167057	12429925	4146	341475	0.054879472	0.000706346	284387	15462	0.005359988	53057397
27/7/2021	171921	12714312	4264	350643	0.058462899	0.000773611	144258	14111	0.00273429	52758860
28/7/2021	178270	12858570	4397	360694	0.054961575	0.000925562	366663	16523	0.006971035	52598069
29/7/2021	185976	13225233	4562	370492	0.057416011	0.000629113	414946	17652	0.007947066	52213737
30/7/2021	192526	13640179	4679	381170	0.055836614	0.00092455	162737	17337	0.003142767	51781446
31/7/2021	200510	13802916	4857	391920	0.066839559	0.000663309	152171	18902	0.002949062	51599797
1/8/2021	205002	13955087	4990	405322	0.067896899	0.000868284	252390	18025	0.004907485	51429599
2/8/2021	208875	14207477	5168	419241	0.089000598	0.00070377	284908	17959	0.005569043	51159239
3/8/2021	209039	14492385	5315	437831	0.085988739	0.000899354	290616	18893	0.005714552	50855430
4/8/2021	211076	14783001	5503	455806	0.084926756	0.000758021	397275	20180	0.007859888	50544614
5/8/2021	213910	15180276	5663	473732	0.103651068	0.000892899	507015	20912	0.010114726	50126419
6/8/2021	212926	15687291	5854	495904	0.099133032	0.000995651	155992	21369	0.003145125	49598025
7/8/2021	213444	15843283	6066	517012	0.086687843	0.00064654	143071	21834	0.002894991	49420195
8/8/2021	214786	15986354	6204	535515	0.092273239	0.000693714	350389	19977	0.007113466	49257141
9/8/2021	214421	16336743	6353	555334	0.106360851	0.001095975	364685	19591	0.007459731	48887149
10/8/2021	211223	16701428	6588	578140	0.104212136	0.000980007	366677	19822	0.007559942	48502621
11/8/2021	210042	17068105	6795	600152	0.112591767	0.00069986	171488	21019	0.003564135	48114906
12/8/2021	209028	17239593	6942	623801	0.096078037	0.000880265	456521	22774	0.009526606	47920636
13/8/2021	212179	17696114	7126	643884	0.111566178	0.001022721	183092	23409	0.003859387	47440697
14/8/2021	210376	17879206	7343	667556	0.100325132	0.000993459	117620	22083	0.002490075	47235519
15/8/2021	210943	17996826	7552	688662	0.09947711	0.000862792	374171	21876	0.007944854	47096017
16/8/2021	210934	18370997	7734	709646	0.098566376	0.001133056	355408	21151	0.007610337	46700689
17/8/2021	210032	18726405	7973	730437	0.107993068	0.001485488	417169	20118	0.009005237	46325153
18/8/2021	207553	19143574	8285	753119	0.106999176	0.001450232	442435	20498	0.009641739	45887469
19/8/2021	205946	19586009	8586	775327	0.099433832	0.001165354	387683	20878	0.008534737	45424132
20/8/2021	205079	19973692	8826	795805	0.112927213	0.00127268	298479	19841	0.006630421	45016598
21/8/2021	202230	20272171	9087	818964	0.102220244	0.001152153	157857	20557	0.00353167	44697548
22/8/2021	200339	20430028	9320	839636	0.110482732	0.001207953	400645	19004	0.008999077	44520677
23/8/2021	195454	20830673	9562	861770	0.102627728	0.001156282	400825	17484	0.009088479	44102541
24/8/2021	192334	21231498	9788	881829	0.110152131	0.001544189	438457	17162	0.010036889	43684551
25/8/2021	189268	21669955	10085	903015	0.108872076	0.001209925	400618	18407	0.009267627	43227677
26/8/2021	186934	22070573	10314	923621	0.107861598	0.001460408	547128	18489	0.012780809	42808558
27/8/2021	185200	22617701	10587	943784	0.11088013	0.001576674	189377	18693	0.004483067	42242728
28/8/2021	182357	22807078	10879	964319	0.114758413	0.00144771	211293	17977	0.005026553	42035367
29/8/2021	177702	23018371	11143	985246	0.097247077	0.001440614	383094	16528	0.009163276	41807538
30/8/2021	176137	23401465	11399	1002527	0.109261541	0.001078706	393633	15961	0.009506098	41408472
31/8/2021	171368	23795098	11589	1021772	0.110849167	0.00147052	352434	14659	0.008595915	41000173
1/9/2021	166922	24147532	11841	1040768	0.107451384	0.001569595	394608	14797	0.00971153	40632937
2/9/2021	163680	24542140	12103	1058704	0.111571359	0.00165567	375914	14939	0.009345661	40223373
3/9/2021	159800	24918054	12374	1076966	0.127352941	0.00160826	186888	14651	0.004691811	39832806
4/9/2021	155134	25104942	12631	1097317	0.117685356	0.001443913	129317	15936	0.003263111	39629976
5/9/2021	152105	25234259	12855	1115574	0.113632031	0.001229414	320197	15424	0.00810929	39485207
6/9/2021	148622	25554456	13042	1132858	0.112614552	0.001621563	399650	13971	0.010207907	39151022
7/9/2021	145465	25954106	13283	1149595	0.115278589	0.001567387	338105	13815	0.008728094	38737551
8/9/2021	142644	26292211	13511	1166364	0.108080256	0.001542301	339050	14160	0.008832815	38385270
9/9/2021	143038	26631261	13731	1181781	0.109131839	0.001321327	323285	16022	0.008500747	38030189
10/9/2021	141642	26954546	13920	1197391	0.132171249	0.001786193	239941	14386	0.006365749	37692501
11/9/2021	137859	27194487	14173	1216112	0.114189135	0.001305682	108726	15185	0.00290421	37437369
12/9/2021	135966	27303213	14353	1231854	0.119912331	0.000970831	237530	14025	0.006365602	37314614
13/9/2021	132113	27540743	14485	1248158	0.111556016	0.001029422	228352	12572	0.006160935	37064501
14/9/2021	129025	27769095	14621	1262896	0.109536911	0.001116063	316107	11781	0.008584181	36824363
15/9/2021	128546	28085202	14765	1277029	0.105230812	0.001462511	350813	13776	0.009612775	36494458
16/9/2021	128728	28436015	14953	1290556	0.106356038	0.001328382	175306	13888	0.004852124	36129748
17/9/2021	129421	28611321	15124	1304247	0.102610859	0.00094266	281812	14546	0.007841204	35939887
18/9/2021	130128	28893133	15246	1317527	0.095997787	0.000899115	109439	14103	0.003070337	35643966
19/9/2021	131095	29002572	15363	1330019	0.084862123	0.000808574	198505	13563	0.005588392	35520951
20/9/2021	132573	29201077	15469	1341144	0.088208006	0.001078651	300033	12698	0.008497175	35309737
21/9/2021	131655	29501110	15612	1352838	0.104021875	0.001070981	240789	10912	0.006879925	34998785
22/9/2021	129071	29741899	15753	1366533	0.10714258	0.001014945	256550	11235	0.007383426	34746744
23/9/2021	128367	29998449	15884	1380362	0.105478822	0.001028302	292001	13241	0.008469459	34476938
24/9/2021	127392	30290450	16016	1393902	0.115391861	0.000996923	234187	12686	0.006853136	34172240
25/9/2021	124540	30524637	16143	1408602	0.114862695	0.001003694	485550	11956	0.014311999	33926078
26/9/2021	122463	31010187	16268	1422907	0.102022652	0.000824739	322902	12341	0.009659576	33428175
27/9/2021	120156	31333089	16369	1435401	0.106569793	0.001073604	249459	10276	0.007537668	33094985
28/9/2021	116711	31582548	16498	1448206	0.099219439	0.001045317	203168	9479	0.006187348	32836037
29/9/2021	115423	31785716	16620	1459786	0.094322622	0.000927025	792116	10404	0.024281312	32622455
30/9/2021	116075	32577832	16727	1470673	0.107456386	0.00105966	237298	11628	0.007457817	31818693
1/10/2021	115233	32815130	16850	1483146	0.11391702	0.000754992	89620	11743	0.002838803	31569641
2/10/2021	113394	32904750	16937	1496273	0.104890911	0.000679048	83168	11358	0.002642885	31468646
3/10/2021	112251	32987918	17014	1508167	0.109896571	0.000864135	255607	10814	0.008146928	31374650
4/10/2021	109748	33243525	17111	1520503	0.101614608	0.000838284	262362	9923	0.008433606	31109113
5/10/2021	108373	33505887	17203	1531655	0.093335056	0.000941194	268797	9852	0.008716737	30836882
6/10/2021	108022	33774684	17305	1541770	0.093379126	0.001046083	413804	9850	0.013541496	30558219
7/10/2021	109022	34188488	17418	1551857	0.091110051	0.001064005	480064	11180	0.01593139	30133215
8/10/2021	110113	35583421	17534	1561790	0.095738015	0.000662955	230925	11124	0.008038565	28727142
9/10/2021	110128	35814346	17607	1572332	0.090630902	0.000762749	143667	10621	0.005043498	28485587
10/10/2021	110880	35958013	17691	1582313	0.095508658	0.000541126	408337	10754	0.014413029	28331103
11/10/2021	110265	36366350	17751	1592903	0.103858885	0.000761801	433798	9996	0.015541224	27912731
12/10/2021	108174	36800148	17835	1604355	0.101577089	0.000758038	395625	9432	0.014402343	27469488
13/10/2021	107168	37195773	17917	1615343	0.097109212	0.001045088	450014	10055	0.016627895	27063799
14/10/2021	107925	37645787	18029	1625750	0.099244846	0.000870975	512400	11224	0.019261341	26602509
15/10/2021	107606	38158187	18123	1636461	0.100310392	0.000762039	224751	10444	0.008617878	26079623
16/10/2021	107378	38382938	18205	1647255	0.096695785	0.000633277	144193	10634	0.005579312	25844224
17/10/2021	107790	38527131	18273	1657638	0.098450691	0.00058447	441557	10856	0.017188451	25689168
18/10/2021	107226	38968688	18336	1668250	0.100078339	0.000662153	475780	10087	0.018852105	25237500
19/10/2021	105546	39444468	18407	1678981	0.103064067	0.000748489	490842	9115	0.019829918	24752598
20/10/2021	103507	39935310	18486	1689859	0.097336412	0.000705266	418999	8900	0.017276287	24252838
21/10/2021	103086	40354309	18559	1699934	0.10198281	0.000640242	197405	9701	0.008285933	23824112
22/10/2021	102317	40551714	18625	1710447	0.099514255	0.000723242	119688	9799	0.005067897	23616897
23/10/2021	101803	40671402	18699	1720629	0.099191576	0.000550082	85426	9738	0.003637089	23487467
24/10/2021	101000	40756828	18755	1730727	0.094940594	0.000435644	421024	9345	0.017998101	23392690
25/10/2021	100042	41177852	18799	1740316	0.095279982	0.000659723	425175	8664	0.018515663	22962991
26/10/2021	98150	41603027	18865	1749848	0.086082527	0.000580744	440180	7696	0.01953741	22530110
27/10/2021	98096	42043207	18922	1758297	0.086914859	0.000856304	417859	8445	0.018923507	22081478
28/10/2021	99144	42461066	19006	1766823	0.088225208	0.000645526	435080	9647	0.020092398	21653961
29/10/2021	99301	42896146	19070	1775570	0.083634606	0.000886194	128506	8942	0.006058771	21209913
30/10/2021	100132	43024652	19158	1783875	0.082421204	0.00046938	82389	9217	0.003909846	21072183
31/10/2021	100691	43107041	19205	1792128	0.095082977	0.000546226	227526	8846	0.010844417	20980935
1/11/2021	99227	43334567	19260	1801702	0.083434952	0.000786076	244005	8156	0.011761973	20745244
2/11/2021	98444	43578572	19338	1809981	0.08616066	0.000568851	278292	7564	0.013579416	20493665
3/11/2021	97585	43856864	19394	1818463	0.082276989	0.000696828	279938	7672	0.01385304	20207694
4/11/2021	97640	44136802	19462	1826492	0.084371159	0.000819336	285959	7970	0.014355657	19919604
5/11/2021	97300	44422761	19542	1834730	0.085179856	0.000709147	81047	8135	0.004129643	19625667
6/11/2021	97410	44503808	19611	1843018	0.071347911	0.000544092	49717	8454	0.002544872	19536153
7/11/2021	98367	44553525	19664	1849968	0.076194252	0.000396474	222912	7949	0.011444016	19478476
8/11/2021	98425	44776437	19703	1857463	0.081524003	0.000619761	224122	7582	0.011643928	19247972
9/11/2021	97244	45000559	19764	1865487	0.079151413	0.000637571	216304	6882	0.011374276	19016946
10/11/2021	96463	45216863	19826	1873184	0.077252418	0.0005909	272347	6970	0.014491426	18793664
11/11/2021	96450	45489210	19883	1880636	0.081907724	0.000528771	262088	7484	0.014156343	18513821
12/11/2021	95804	45751298	19934	1888536	0.077167968	0.000574089	78810	7294	0.004319675	18244428
13/11/2021	95413	45830108	19989	1895929	0.072495362	0.000492595	58415	7042	0.00321694	18158561
14/11/2021	95528	45888523	20036	1902846	0.080217318	0.000471066	206896	7070	0.011435098	18093067
15/11/2021	94163	46095419	20081	1910509	0.084353727	0.000658433	195534	6331	0.010936011	17879828
16/11/2021	92105	46290953	20143	1918452	0.078073937	0.000608002	198342	5936	0.011219488	17678347
17/11/2021	91382	46489295	20199	1925643	0.082685868	0.000601869	208366	6512	0.011924699	17473481
18/11/2021	90672	46697661	20254	1933199	0.084425181	0.000562467	233820	6885	0.013548331	17258214
19/11/2021	89821	46931481	20305	1940854	0.094387727	0.000590062	64546	6843	0.00379291	17017539
20/11/2021	87885	46996027	20358	1949332	0.086374239	0.000329977	48572	6577	0.002866214	16946398
21/11/2021	87271	47044599	20387	1956923	0.090316371	0.000561469	189535	6998	0.011221184	16890820
22/11/2021	85768	47234134	20436	1964805	0.090336722	0.000617946	191592	6418	0.011476109	16694857
23/11/2021	83093	47425726	20489	1972553	0.088069994	0.000661909	193085	5118	0.011703441	16498139
24/11/2021	81577	47618811	20544	1979871	0.088480822	0.000453559	204210	5846	0.012528838	16299197
25/11/2021	80657	47823021	20581	1987089	0.085237487	0.000793484	231023	6328	0.014359376	16088652
26/11/2021	80277	48054044	20645	1993964	0.081443004	0.00039862	158684	6520	0.010010933	15851070
27/11/2021	79780	48212728	20677	2000502	0.079644021	0.000376034	43682	6016	0.002784721	15686313
28/11/2021	79250	48256410	20707	2006856	0.077791798	0.000340694	209064	5847	0.013370019	15636777
29/11/2021	77811	48465474	20734	2013021	0.082340543	0.000475511	242790	4741	0.015742114	15422960
30/11/2021	75673	48708264	20771	2019428	0.083596527	0.000568234	187678	4298	0.012366874	15175864
1/12/2021	74190	48895942	20814	2025754	0.072813048	0.000444804	208976	4880	0.013947261	14983300
2/12/2021	73726	49104918	20847	2031156	0.079266473	0.000447603	253085	4960	0.017135822	14769353
3/12/2021	72761	49358003	20880	2037000	0.077871387	0.000508514	70110	4899	0.004831389	14511356
4/12/2021	72954	49428113	20917	2042666	0.084285988	0.000370096	106979	5884	0.007410904	14435350
5/12/2021	71482	49535092	20944	2048815	0.090232506	0.00030777	35080	4696	0.002449094	14323667
6/12/2021	69010	49570172	20966	2055265	0.088523402	0.00044921	156628	3993	0.010964825	14284587
7/12/2021	66395	49726800	20997	2061374	0.086979441	0.000572332	151490	3515	0.010725386	14124434
8/12/2021	64200	49878290	21035	2067149	0.123660436	0.00076324	170546	3602	0.012208606	13969326
9/12/2021	60415	50048836	21084	2075088	0.130149797	0.000463461	40003	4185	0.002899908	13794577
10/12/2021	56717	50088839	21112	2082951	0.128744468	0.000687625	18927	4164	0.001376471	13750381
11/12/2021	53455	50107766	21151	2090253	0.104873258	0.000374146	12960	4063	0.000944099	13727375
12/12/2021	51616	50120726	21171	2095859	0.10591677	0.000445598	113848	3763	0.008303631	13710628
13/12/2021	49524	50234574	21194	2101326	0.097286164	0.000747113	102877	3378	0.007568168	13593382
14/12/2021	47531	50337451	21231	2106144	0.095874272	0.000610128	103725	2843	0.007690373	13487643
15/12/2021	46315	50441176	21260	2110701	0.097830077	0.000561373	103523	3350	0.007736828	13380548
16/12/2021	45442	50544699	21286	2115232	0.120131156	0.000902249	131974	3663	0.009942787	13273341
17/12/2021	43479	50676673	21327	2120691	0.075392718	0.000643989	23431	3520	0.001783476	13137830
18/12/2021	43305	50700104	21355	2123969	0.101350883	0.000508024	12167	3102	0.00092798	13111267
19/12/2021	41793	50712271	21377	2128358	0.100256024	0.000741751	81474	2845	0.006221193	13096201
20/12/2021	40097	50793745	21408	2132548	0.091004315	0.000798065	78699	2483	0.006048092	13012202
21/12/2021	38892	50872444	21440	2136197	0.082047722	0.000797079	85259	2446	0.006593366	12931027
22/12/2021	38202	50957703	21471	2139388	0.073242239	0.000785299	82722	2491	0.0064409	12843236
23/12/2021	38314	51040425	21501	2142186	0.072192932	0.000704703	97588	2883	0.007649417	12757574
24/12/2021	38192	51138013	21528	2144952	0.099628194	0.000785505	12561	2616	0.000992391	12657315
25/12/2021	37123	51150574	21558	2148757	0.10158123	0.000592625	8793	2703	0.000695539	12641988
26/12/2021	35862	51159367	21580	2152528	0.107216552	0.000501924	70349	2472	0.0055697	12630663
27/12/2021	34436	51229716	21598	2156373	0.089150889	0.00092926	69316	2345	0.005519723	12557877
28/12/2021	33639	51299032	21630	2159443	0.080115342	0.000505366	67444	2210	0.005401459	12486256
29/12/2021	33502	51366476	21647	2162138	0.092979524	0.000746224	41239	2459	0.003321377	12416237
30/12/2021	33399	51407715	21672	2165253	0.097038833	0.000778466	2840	2925	0.000229551	12371961
31/12/2021	33243	51410555	21698	2168494	0.099720242	0.000300815	1408	2999	0.00011386	12366010
1/1/2022	32929	51411963	21708	2171809	0.088706004	0.00036442	1855	2869	0.000150062	12361591
2/1/2022	33108	51413818	21720	2174730	0.087682735	0.000543675	3028	2963	0.000245051	12356624
3/1/2022	33114	51416846	21738	2177633	0.081174126	0.000362384	28874	2759	0.002337849	12350669
4/1/2022	33505	51445720	21750	2180321	0.074854499	0.00056708	40856	2965	0.003316583	12318704
5/1/2022	34877	51486576	21769	2182829	0.076640766	0.000315394	49652	3730	0.004045316	12273949
6/1/2022	37968	51536228	21780	2185502	0.07624842	0.000500421	63551	5560	0.005201202	12218522
7/1/2022	42580	51599779	21799	2188397	0.06728511	0.000328793	10091	7178	0.00083071	12147445
8/1/2022	47964	51609870	21813	2191262	0.054311567	0.000250188	6828	7912	0.000562944	12129091
9/1/2022	53858	51616698	21825	2193867	0.067065246	0.000241375	47186	8161	0.003895242	12113752
10/1/2022	58159	51663884	21838	2197479	0.056844169	0.000206331	48566	7514	0.004027486	12058640
11/1/2022	61974	51712450	21850	2200785	0.054054926	0.00030658	51148	6722	0.004261289	12002941
12/1/2022	66286	51763598	21869	2204135	0.058006215	0.000211206	48801	7404	0.004085779	11944112
13/1/2022	70594	51812399	21883	2207980	0.05584044	0.000212483	64916	7928	0.005461026	11887144
14/1/2022	74795	51877315	21898	2211922	0.069550104	0.000240658	13109	7916	0.001109609	11814070
15/1/2022	77368	51890424	21916	2217124	0.06316565	0.000116327	6699	7523	0.000568041	11793168
16/1/2022	80549	51897123	21925	2222011	0.065239792	0.000161392	41187	7795	0.003496827	11778392
17/1/2022	82210	51938310	21938	2227266	0.080732271	0.000218951	42665	6720	0.003637169	11730276
18/1/2022	81952	51980975	21956	2233903	0.091028895	0.000146427	43602	6232	0.00373266	11681214
19/1/2022	81602	52024577	21968	2241363	0.08551261	0.000232837	43791	6950	0.00376519	11630490
20/1/2022	82734	52068368	21987	2248341	0.104443155	0.00015713	54530	7915	0.004709563	11578570
21/1/2022	82720	52122898	22000	2256982	0.091658607	0.000229691	11001	8445	0.000955329	11515400
22/1/2022	83231	52133899	22019	2264564	0.089449844	0.000156192	7065	7935	0.000614546	11496287
23/1/2022	83459	52140964	22032	2272009	0.097053643	0.000155765	34353	7500	0.002992021	11481536
24/1/2022	82485	52175317	22045	2280109	0.092853246	0.000145481	42313	6944	0.003698675	11440044
25/1/2022	81532	52217630	22057	2287768	0.095680224	0.000233037	40861	6566	0.003587126	11391013
26/1/2022	81299	52258491	22076	2295569	0.081120309	0.000270606	40456	7431	0.003566742	11342565
27/1/2022	82760	52298947	22098	2302164	0.090430159	0.000338328	48511	7853	0.004295278	11294031
28/1/2022	83698	52347458	22126	2309648	0.099859017	0.000227007	8855	8239	0.000788017	11237070
29/1/2022	83939	52356313	22145	2318006	0.093270113	0.000142961	4633	8402	0.000412938	11219597
30/1/2022	84542	52360946	22157	2325835	0.097170637	0.000189255	22295	8208	0.001989467	11206520
31/1/2022	84319	52383241	22173	2334050	0.103357488	0.000142317	18790	7842	0.001681249	11176217
1/2/2022	83014	52402031	22185	2342765	0.102211675	0.000265016	31214	7161	0.002799461	11150005
2/2/2022	83094	52433245	22207	2351250	0.094254699	0.000252726	34646	8456	0.003118395	11110204
3/2/2022	84413	52467891	22228	2359082	0.092722685	0.000260623	48904	8950	0.004419148	11066386
4/2/2022	86473	52516795	22250	2366909	0.098053728	0.00024285	10898	9721	0.000990046	11007573
5/2/2022	88463	52527693	22271	2375388	0.093654974	0.000226083	4878	10273	0.000444012	10986185
6/2/2022	91037	52532571	22291	2383673	0.095686369	0.000131815	34524	10701	0.003147006	10970428
7/2/2022	92784	52567095	22303	2392384	0.09615882	0.000183221	36854	10304	0.00337323	10925434
8/2/2022	94243	52603949	22320	2401306	0.090945747	0.000254661	53127	10196	0.004883812	10878182
9/2/2022	98830	52657076	22344	2409877	0.086036629	0.000202368	55819	13043	0.00516275	10811873
10/2/2022	105129	52712895	22364	2418380	0.085181063	0.000218779	75846	14576	0.007061201	10741232
11/2/2022	111393	52788741	22387	2427335	0.082635354	0.000224431	14008	15060	0.001315287	10650144
12/2/2022	118493	52802749	22412	2436540	0.080021605	0.000202544	7318	16180	0.00068909	10619806
13/2/2022	124869	52810067	22436	2446022	0.078562333	0.000208218	53229	15682	0.005023212	10596606
14/2/2022	129933	52863296	22462	2455832	0.088899664	0.000207799	55955	14708	0.005314634	10528477
15/2/2022	132728	52919251	22489	2467383	0.081881743	0.000203424	17144	14177	0.001639296	10458149
16/2/2022	138295	52936395	22516	2478251	0.083596659	0.00015908	77367	16326	0.00742162	10424543
17/2/2022	144061	53013762	22538	2489812	0.086845156	0.000187421	102257	17104	0.009899198	10329827
18/2/2022	149589	53116019	22565	2502323	0.07317383	0.000193865	22928	17898	0.002245751	10209504
19/2/2022	157499	53138947	22594	2513269	0.088648182	0.000190477	11802	18661	0.001160736	10167691
20/2/2022	162460	53150749	22624	2527231	0.091801059	0.000196972	54225	18770	0.00534925	10136936
21/2/2022	166397	53204974	22656	2542145	0.094058186	0.00021034	61293	18721	0.006090426	10063828
22/2/2022	169074	53266267	22691	2557796	0.098548565	0.000230668	64410	18236	0.006451211	9984172
23/2/2022	173605	53330677	22730	2574458	0.092917831	0.000218888	84430	21064	0.008529549	9898530
24/2/2022	180993	53415107	22768	2590589	0.087152542	0.000226528	111072	23329	0.011344825	9790543
25/2/2022	190110	53526179	22809	2606363	0.077013308	0.000210405	20006	24765	0.002072186	9654539
26/2/2022	201044	53546185	22849	2621004	0.08393685	0.000208909	13725	25449	0.001428361	9608918
27/2/2022	208846	53559910	22891	2637879	0.083650154	0.000201105	55271	24599	0.005775158	9570474
28/2/2022	213645	53615181	22933	2655349	0.08564207	0.000201268	50416	22175	0.005310921	9492892
1/3/2022	215725	53665597	22976	2673646	0.0885062	0.000208599	64223	20249	0.006816241	9422056
2/3/2022	218784	53729820	23021	2692739	0.086564831	0.000223965	83369	22079	0.00893019	9335636
3/3/2022	223414	53813189	23070	2711678	0.086614984	0.000241704	110272	23437	0.011948878	9228649
4/3/2022	227843	53923461	23124	2731029	0.081029481	0.000228227	15107	23688	0.001661106	9094543
5/3/2022	232147	53938568	23176	2749491	0.092389736	0.000254149	9276	22681	0.001024223	9056618
6/3/2022	232521	53947844	23235	2770939	0.099599606	0.000279545	43248	21747	0.004791777	9025461
7/3/2022	230459	53991092	23300	2794098	0.108500861	0.000299402	55119	21060	0.006150953	8961051
8/3/2022	224328	54046211	23369	2819103	0.110316144	0.000307585	76048	18877	0.008557229	8886989
9/3/2022	221585	54122259	23438	2843850	0.109037164	0.000333958	106986	21981	0.012172899	8788868
10/3/2022	220334	54229245	23512	2868011	0.100143419	0.00028593	146970	22937	0.016973292	8658898
11/3/2022	222998	54376215	23575	2890076	0.09583494	0.000304935	26357	24712	0.003105523	8487136
12/3/2022	226151	54402572	23643	2911447	0.098752603	0.00029184	16964	24540	0.002010861	8436187
13/3/2022	227336	54419536	23709	2933780	0.103406412	0.000303516	59863	23517	0.007130249	8395639
14/3/2022	225889	54479399	23778	2957288	0.106800243	0.000309887	64579	22103	0.007767831	8313646
15/3/2022	221436	54543978	23848	2981413	0.1053984	0.000316118	75275	19690	0.009147166	8229325
16/3/2022	221972	54619253	23918	3004752	0.1000892	0.000346891	100694	23897	0.012385326	8130105
17/3/2022	225134	54719947	23995	3026969	0.0955964	0.000355344	136411	25417	0.017042949	8003955
18/3/2022	230603	54856358	24075	3048491	0.081529729	0.000377272	14687	27022	0.001873229	7840473
19/3/2022	237519	54871045	24162	3067292	0.093853544	0.000353656	7527	25778	0.000965002	7799982
20/3/2022	240139	54878572	24246	3089584	0.096414993	0.000366454	50728	24965	0.006530836	7767459
21/3/2022	240339	54929300	24334	3112737	0.10328744	0.000345346	63504	23403	0.008254466	7693290
22/3/2022	236814	54992804	24417	3137561	0.104596857	0.000337818	78793	21324	0.010356048	7608404
23/3/2022	237128	55071597	24497	3162331	0.10003458	0.000345805	92098	25116	0.012272457	7504447
24/3/2022	240349	55163695	24579	3186052	0.092444737	0.000287083	104950	26978	0.014210614	7385325
25/3/2022	244111	55268645	24648	3208271	0.081983196	0.000274465	15545	26014	0.00214286	7254325
26/3/2022	250265	55284190	24715	3228284	0.096162068	0.000335644	8031	26198	0.001113476	7212546
27/3/2022	251936	55292221	24799	3252350	0.102220405	0.00032151	49207	25765	0.006854589	7178694
28/3/2022	250737	55341428	24880	3278103	0.1084124	0.000311083	60383	24601	0.00849884	7104852
29/3/2022	245154	55401811	24958	3305286	0.106398427	0.000354879	65945	21614	0.009390141	7022791
30/3/2022	244372	55467756	25045	3331370	0.10261814	0.00034783	65172	25342	0.009402352	6931457
31/3/2022	246770	55532928	25130	3356447	0.096620335	0.000372817	68404	27499	0.010002449	6838725
1/4/2022	251214	55601332	25222	3380290	0.092956603	0.000382144	9550	28317	0.001416506	6741942
2/4/2022	255795	55610882	25318	3403642	0.091526418	0.00037921	3909	27993	0.000583053	6704363
3/4/2022	259126	55614791	25415	3427054	0.105176632	0.000374335	33215	26800	0.004977063	6673614
4/4/2022	256667	55648006	25512	3454308	0.107216744	0.000354545	36745	24846	0.005554374	6615507
5/4/2022	250145	55684751	25603	3481827	0.104839193	0.000375782	6030	20995	0.000919533	6557674
6/4/2022	248078	55690781	25697	3508052	0.104850087	0.00036682	47286	24165	0.007244241	6527392
7/4/2022	248057	55738067	25788	3534063	0.100194713	0.000358789	57410	26000	0.008895224	6454025
8/4/2022	248254	55795477	25877	3558917	0.088630999	0.000394757	6658	25040	0.00104497	6371475
9/4/2022	251451	55802135	25975	3580920	0.1014472	0.000429507	2721	25220	0.000429212	6339519
10/4/2022	250973	55804856	26083	3606429	0.110290748	0.000418372	27277	25072	0.004321685	6311659
11/4/2022	245575	55832133	26188	3634109	0.114250229	0.00041128	21348	22300	0.003409137	6261995
12/4/2022	237399	55853481	26289	3662166	0.116369488	0.000446506	1560	19930	0.000250777	6220665
13/4/2022	232682	55855041	26395	3689792	0.116025305	0.000494237	1330	22920	0.000214651	6196090
14/4/2022	229704	55856371	26510	3716789	0.108700763	0.000518058	1339	24009	0.000216996	6170626
15/4/2022	224905	55857710	26629	3741758	0.09879727	0.00055579	914	20221	0.000148642	6148998
16/4/2022	221452	55858624	26754	3763978	0.11083666	0.000578003	1222	18810	0.000199374	6129192
17/4/2022	214554	55859846	26882	3788523	0.120762139	0.000577943	17680	17693	0.002893525	6110195
18/4/2022	205514	55877526	27006	3814433	0.121291007	0.000627694	16986	16918	0.00279581	6075521
19/4/2022	197349	55894512	27135	3839360	0.131406797	0.000648597	17778	16806	0.002942577	6041644
20/4/2022	191743	55912290	27263	3865293	0.128395821	0.000672776	29963	20361	0.004990996	6003411
21/4/2022	188926	55942253	27392	3889912	0.104940559	0.000677514	39328	21816	0.006608063	5951517
22/4/2022	190780	55981581	27520	3909738	0.117208303	0.000676172	5859	21717	0.000994673	5890381
23/4/2022	188342	55987440	27649	3932099	0.121300613	0.000668996	3713	20004	0.000633135	5864470
24/4/2022	183154	55991153	27775	3954945	0.128438363	0.000677026	18892	17706	0.003233286	5842973
25/4/2022	174500	56010045	27899	3978469	0.120756447	0.000687679	20243	14951	0.003484713	5809087
26/4/2022	167124	56030288	28019	3999541	0.11320337	0.000747948	21510	13759	0.003724657	5775028
27/4/2022	162967	56051798	28144	4018460	0.113575141	0.000779299	27255	14816	0.004749391	5738631
28/4/2022	158768	56079053	28271	4036969	0.105701401	0.000812506	38888	14360	0.006826122	5696939
29/4/2022	155910	56117941	28400	4053751	0.109710731	0.000808159	6091	13979	0.0010792	5643998
30/4/2022	151567	56124032	28526	4070856	0.14529548	0.000600395	2965	12784	0.000527109	5625019
1/5/2022	140989	56126997	28617	4092878	0.150139373	0.000595791	8515	11480	0.001517685	5610519
2/5/2022	129068	56135512	28701	4114046	0.156080516	0.000596585	12861	9273	0.002299616	5592673
3/5/2022	118567	56148373	28778	4134191	0.161250601	0.000691592	2941	9670	0.000527999	5570091
4/5/2022	108654	56151314	28860	4153310	0.15746314	0.00049699	20823	9268	0.003746585	5557862
5/5/2022	101281	56172137	28914	4170419	0.111096849	0.000612158	32557	9786	0.005890272	5527249
6/5/2022	97672	56204694	28976	4181671	0.125153575	0.000593824	5103	7695	0.000930019	5486987
7/5/2022	93840	56209797	29034	4193895	0.11283035	0.000575448	3334	8446	0.000609124	5473434
8/5/2022	91279	56213131	29088	4204483	0.139736413	0.000602548	16147	8077	0.002956233	5462019
9/5/2022	84957	56229278	29143	4217238	0.131030992	0.000623845	18435	6484	0.003389171	5439384
10/5/2022	80002	56247713	29196	4228370	0.116522087	0.000699983	21895	6226	0.004043608	5414719
11/5/2022	78274	56269608	29252	4237692	0.112515011	0.000753762	28599	7647	0.005310692	5385174
12/5/2022	77427	56298207	29311	4246499	0.119932323	0.000723262	5586	8016	0.001044394	5348556
13/5/2022	75864	56303793	29367	4255785	0.121441	0.0007118	3506	7777	0.000657146	5335191
14/5/2022	73333	56307299	29421	4264998	0.117286897	0.000695458	2366	6734	0.000444324	5324949
15/5/2022	70775	56309665	29472	4273599	0.129537266	0.000565171	2092	6092	0.000393493	5316489
16/5/2022	66805	56311757	29512	4282767	0.109617544	0.00056882	12817	5236	0.00241413	5309159
17/5/2022	63337	56324574	29550	4290090	0.126971596	0.000710485	17077	3890	0.003226673	5292449
18/5/2022	60883	56341651	29595	4298132	0.124287568	0.000689848	20774	5632	0.003942131	5269739
19/5/2022	59579	56362425	29637	4305699	0.119018446	0.000688162	32979	6303	0.006290509	5242660
20/5/2022	58910	56395404	29678	4312790	0.098030895	0.000628077	4688	6462	0.000900981	5203218
21/5/2022	58475	56400092	29715	4318565	0.126395896	0.000530141	1898	5375	0.000365481	5193153
22/5/2022	55792	56401990	29746	4325956	0.158732435	0.000519788	11308	4734	0.002180269	5186516
23/5/2022	51006	56413298	29775	4334812	0.141846057	0.000705799	14134	4097	0.002733263	5171109
24/5/2022	47879	56427432	29811	4342047	0.116773533	0.000689237	17507	4143	0.00339755	5152831
25/5/2022	47268	56444939	29844	4347638	0.117627147	0.000782771	20211	5013	0.003939527	5130311
26/5/2022	46595	56465150	29881	4353198	0.111557034	0.000622384	29871	4924	0.005851121	5105176
27/5/2022	46205	56495021	29910	4358396	0.084860946	0.000822422	4344	4833	0.000856726	5070468
28/5/2022	46734	56499365	29948	4362317	0.120297856	0.000513545	2282	4488	0.000450842	5061636
29/5/2022	44737	56501647	29972	4367939	0.134810112	0.000581174	10385	3647	0.002054115	5055705
30/5/2022	42534	56512032	29998	4373970	0.155334556	0.000493723	11843	3854	0.002349118	5041466
31/5/2022	39861	56523875	30019	4380577	0.128571787	0.000702441	8553	3954	0.001701863	5025668
1/6/2022	39271	56532428	30047	4385702	0.142726185	0.000865779	16474	4563	0.003286549	5012552
2/6/2022	36192	56548902	30081	4391307	0.117097701	0.000884173	2408	2958	0.000482225	4993518
3/6/2022	34898	56551310	30113	4395545	0.109261276	0.000859648	1453	2973	0.000291291	4988134
4/6/2022	34056	56552763	30143	4399358	0.147140005	0.000822175	1050	3001	0.000210688	4983680
5/6/2022	32253	56553813	30171	4404369	0.15127275	0.000837131	6372	3234	0.001279674	4979394
6/6/2022	29509	56560185	30198	4409248	0.16347555	0.000677759	7665	2160	0.001541987	4970860
7/6/2022	26889	56567850	30218	4414072	0.153594407	0.000780989	6280	2224	0.001265881	4960971
8/6/2022	25426	56574130	30239	4418202	0.130810981	0.000904586	7499	2688	0.001514337	4952003
9/6/2022	25262	56581629	30262	4421528	0.139260549	0.000950044	17716	3185	0.003585278	4941319
10/6/2022	24556	56599345	30286	4425046	0.118789705	0.001140251	2359	2835	0.000479397	4920767
11/6/2022	24112	56601704	30314	4427963	0.175680159	0.000829463	1018	2901	0.000207083	4915907
12/6/2022	22330	56602722	30334	4432199	0.104343932	0.000671742	4934	2474	0.001004394	4912415
13/6/2022	21786	56607656	30349	4434529	0.098916736	0.00087212	5985	1795	0.001220014	4905680
14/6/2022	21445	56613641	30368	4436684	0.098344602	0.000839356	6778	1832	0.001383869	4897862
15/6/2022	21581	56620419	30386	4438793	0.116398684	0.00078773	8399	2259	0.001718001	4888821
16/6/2022	21205	56628818	30403	4441305	0.100117897	0.000896015	15579	2149	0.003193551	4878269
17/6/2022	21030	56644397	30422	4443428	0.093390395	0.001093676	2035	1966	0.000418662	4860723
18/6/2022	21315	56646432	30445	4445392	0.087919306	0.001032137	976	2266	0.000200971	4856416
19/6/2022	21311	56647408	30467	4447266	0.101637652	0.000844634	5229	1888	0.001077356	4853548
20/6/2022	20911	56652637	30485	4449432	0.102195017	0.001004256	6036	1783	0.001245426	4846535
21/6/2022	20467	56658673	30506	4451569	0.082229931	0.000928324	5972	1711	0.001234194	4838785
22/6/2022	21152	56664645	30525	4453252	0.084294629	0.000850983	7390	2383	0.001529886	4830426
23/6/2022	21650	56672035	30543	4455035	0.068775982	0.00073903	13912	2294	0.002885866	4820737
24/6/2022	22458	56685947	30559	4456524	0.084246148	0.000712441	2530	2309	0.000526588	4804512
25/6/2022	22786	56688477	30575	4458416	0.080488019	0.000746072	1384	2235	0.000288349	4799746
26/6/2022	23313	56689861	30592	4460250	0.091708489	0.000643418	5640	2376	0.001175984	4795984
27/6/2022	22895	56695501	30607	4462388	0.095435685	0.00056781	5108	1734	0.001066698	4788609
28/6/2022	22458	56700609	30620	4464573	0.088342684	0.000623386	5016	1757	0.001048991	4781740
29/6/2022	23029	56705625	30634	4466557	0.077250423	0.000607929	7190	2969	0.001506026	4774155
30/6/2022	23931	56712815	30648	4468336	0.090008775	0.000668589	8337	2690	0.001749901	4764270
1/7/2022	24115	56721152	30664	4470490	0.07808418	0.000704955	1677	2350	0.000352787	4753579
2/7/2022	24723	56722829	30681	4472373	0.082635602	0.000768515	1143	2908	0.000240662	4749394
3/7/2022	24989	56723972	30700	4474416	0.085957821	0.000720317	3198	2325	0.000673842	4745923
4/7/2022	24818	56727170	30718	4476564	0.091949392	0.00072528	3708	1993	0.000782158	4740730
5/7/2022	24435	56730878	30736	4478846	0.083855126	0.000900348	4523	1914	0.000955206	4735105
6/7/2022	24792	56735401	30758	4480895	0.090109713	0.000806712	6153	2425	0.001301354	4728154
7/7/2022	24904	56741554	30778	4483129	0.078140058	0.000803084	10981	2362	0.002326663	4719635
8/7/2022	25082	56752535	30798	4485075	0.096363926	0.000598038	1980	2144	0.000420694	4706510
9/7/2022	24734	56754515	30813	4487492	0.087288752	0.000889464	1303	2083	0.00027709	4702446
10/7/2022	24557	56755818	30835	4489651	0.092356558	0.000977318	4539	2003	0.000965922	4699139
11/7/2022	24076	56760357	30859	4491919	0.087846818	0.000955308	5254	1811	0.00111959	4692789
12/7/2022	23617	56765611	30882	4494034	0.080492865	0.00105856	1427	1679	0.000304533	4685856
13/7/2022	24082	56767038	30907	4495935	0.088032555	0.001162694	1001	2391	0.000213796	4682038
14/7/2022	24191	56768039	30935	4498055	0.07936836	0.000950767	1483	2256	0.000316963	4678780
15/7/2022	24043	56769522	30958	4499975	0.090712473	0.000831843	1027	1795	0.000219656	4675502
16/7/2022	23867	56770549	30978	4502156	0.108015251	0.000754179	1114	2023	0.000238419	4672450
17/7/2022	23299	56771663	30996	4504734	0.101334821	0.000729645	4761	2028	0.001019637	4669308
18/7/2022	22735	56776424	31013	4507095	0.110006598	0.000791731	5559	1813	0.001192219	4662733
19/7/2022	22341	56781983	31031	4509596	0.090819569	0.000850454	7785	2125	0.001672378	4655049
20/7/2022	23179	56789768	31050	4511625	0.100004314	0.000992277	7337	2884	0.001579759	4644378
21/7/2022	23445	56797105	31073	4513943	0.07745788	0.001066325	14309	2607	0.00308754	4634434
22/7/2022	24028	56811414	31098	4515759	0.078117197	0.001206925	2571	2424	0.000556771	4617701
23/7/2022	24700	56813985	31127	4517636	0.095465587	0.001214575	2129	2077	0.000461567	4612552
24/7/2022	24702	56816114	31157	4519994	0.098170189	0.001295442	4898	2390	0.001062926	4608033
25/7/2022	23985	56821012	31189	4522419	0.090598291	0.001459245	5525	1740	0.001200723	4601395
26/7/2022	23605	56826537	31224	4524592	0.088921839	0.001440373	8765	1828	0.001907906	4594042
27/7/2022	24219	56835302	31258	4526691	0.087906189	0.001321277	2386	2747	0.000520673	4582530
28/7/2022	23960	56837688	31290	4528820	0.077337229	0.00154424	1706	1901	0.000372632	4578242
29/7/2022	24550	56839394	31327	4530673	0.087861507	0.001303462	1861	2480	0.00040686	4574056
30/7/2022	24323	56841255	31359	4532830	0.115117379	0.001068947	2004	1961	0.00043849	4570233
31/7/2022	23161	56843259	31385	4535630	0.109667113	0.000820345	2351	1663	0.000514829	4566565
1/8/2022	22710	56845610	31404	4538170	0.110700132	0.001188904	3284	2107	0.000719843	4562106
2/8/2022	22012	56848894	31431	4540684	0.112302381	0.001453752	3666	1843	0.00080448	4556979
3/8/2022	21940	56852560	31463	4543156	0.123062899	0.001321787	4929	2431	0.001083087	4550881
4/8/2022	21377	56857489	31492	4545856	0.116152875	0.001590494	10387	2166	0.002285979	4543786
5/8/2022	21113	56867876	31526	4548339	0.104627481	0.001657746	1844	2293	0.000406961	4531146
6/8/2022	21250	56869720	31561	4550548	0.091247059	0.001647059	1039	2381	0.000229516	4526921
7/8/2022	21526	56870759	31596	4552487	0.09360773	0.001579485	2944	2249	0.000650804	4523632
8/8/2022	21319	56873703	31630	4554502	0.107603546	0.001547915	3498	1842	0.000774091	4518846
9/8/2022	20947	56877201	31663	4556796	0.102687736	0.001527665	3172	1954	0.000702797	4513393
10/8/2022	21099	56880373	31695	4558947	0.098393289	0.001658846	5923	2335	0.00131392	4507886
11/8/2022	21304	56886296	31730	4561023	0.100544499	0.001549005	934	2316	0.000207572	4499647
12/8/2022	21584	56887230	31763	4563165	0.087935508	0.001621572	1218	2455	0.000270892	4496258
13/8/2022	21791	56888448	31798	4565063	0.118213942	0.001376715	847	2139	0.00018852	4492900
14/8/2022	20958	56889295	31828	4567639	0.111413303	0.001431434	3316	1773	0.000738484	4490280
15/8/2022	20256	56892611	31858	4569974	0.099871643	0.001431675	3236	1663	0.000721468	4485301
16/8/2022	19712	56895847	31887	4571997	0.113788555	0.001420455	3229	1508	0.000720669	4480557
17/8/2022	19902	56899076	31915	4574240	0.101648076	0.00145714	3859	2460	0.000862372	4474867
18/8/2022	19993	56902935	31944	4576263	0.101435502	0.001350473	9068	2142	0.002029151	4468865
19/8/2022	20048	56912003	31971	4578291	0.099062251	0.001446528	1945	2110	0.000436325	4457687
20/8/2022	19935	56913948	32000	4580277	0.112967143	0.001354402	900	1902	0.000202073	4453840
21/8/2022	19624	56914848	32027	4582529	0.117101508	0.001426824	2779	1966	0.000624358	4450972
22/8/2022	18829	56917627	32055	4584827	0.127144299	0.001380849	3040	1531	0.000683659	4446662
23/8/2022	17897	56920667	32081	4587221	0.117338101	0.001564508	4024	1488	0.000905871	4442134
24/8/2022	17831	56924691	32109	4589321	0.097695026	0.001626381	3638	2062	0.000820099	4436048
25/8/2022	18062	56928329	32138	4591063	0.088639132	0.001550216	6536	2002	0.001475259	4430408
26/8/2022	18182	56934865	32166	4592664	0.091684083	0.001594984	1496	1749	0.000338299	4422123
27/8/2022	18117	56936361	32195	4594331	0.12722857	0.001490313	1661	1631	0.000375877	4418996
28/8/2022	17554	56938022	32222	4596636	0.125213627	0.001481144	2626	1769	0.000594714	4415566
29/8/2022	16603	56940648	32248	4598834	0.127145697	0.001626212	2622	1273	0.000594333	4411667
30/8/2022	15459	56943270	32275	4600945	0.124005434	0.001811243	2820	993	0.000639739	4408051
31/8/2022	15754	56946090	32303	4602862	0.110638568	0.001586899	2245	2240	0.000509881	4402991
1/9/2022	15990	56948335	32328	4604605	0.097873671	0.001500938	4673	2003	0.001062349	4398742
2/9/2022	16447	56953008	32352	4606170	0.099896638	0.001398431	1043	2046	0.000237476	4392023
3/9/2022	16723	56954051	32375	4607813	0.128146864	0.001494947	596	1941	0.000135793	4389038
4/9/2022	16186	56954647	32400	4609956	0.130112443	0.001359199	1700	1631	0.000387525	4386811
5/9/2022	15418	56956347	32422	4612062	0.127318718	0.001426904	1989	1360	0.000453721	4383751
6/9/2022	14495	56958336	32444	4614025	0.111624698	0.001379786	2301	1062	0.000525259	4380700
7/9/2022	14462	56960637	32464	4615643	0.13614991	0.001313788	1993	1605	0.000455356	4376794
8/9/2022	14061	56962630	32483	4617612	0.094374511	0.001422374	3285	1587	0.000751164	4373214
9/9/2022	13905	56965915	32503	4618939	0.086371809	0.001222582	954	1191	0.00021837	4368738
10/9/2022	13793	56966869	32520	4620140	0.152323642	0.00137751	545	1106	0.000124809	4366678
11/9/2022	12766	56967414	32539	4622241	0.15400282	0.001174996	1533	1092	0.0003512	4365040
12/9/2022	11483	56968947	32554	4624207	0.159104764	0.000870853	1838	698	0.000421288	4362809
13/9/2022	10265	56970785	32564	4626034	0.121870434	0.001363858	2212	619	0.000507298	4360352
14/9/2022	10321	56972997	32578	4627285	0.099215192	0.001259568	2552	1321	0.000585748	4356819
15/9/2022	10409	56975549	32591	4628309	0.10442886	0.001152848	4200	1125	0.00096482	4353142
16/9/2022	10147	56979749	32603	4629396	0.095496206	0.001379718	1221	837	0.000280812	4348105
17/9/2022	9928	56980970	32617	4630365	0.117848509	0.001208703	1041	764	0.000239524	4346120
18/9/2022	9223	56982011	32629	4631535	0.119809173	0.00119267	1832	477	0.000421673	4344602
19/9/2022	8349	56983843	32640	4632640	0.110073063	0.001796622	2196	242	0.000505696	4342528
20/9/2022	8189	56986039	32655	4633559	0.11405544	0.001587495	2037	774	0.000469403	4339558
21/9/2022	8371	56988076	32668	4634493	0.104646996	0.001791901	2384	1129	0.000549766	4336392
22/9/2022	8286	56990460	32683	4635369	0.095824282	0.001086169	4748	806	0.001095726	4333202
23/9/2022	8235	56995208	32692	4636163	0.090467517	0.001700061	928	752	0.000214433	4327702
24/9/2022	8083	56996136	32706	4636908	0.127675368	0.001484597	623	607	0.000144007	4326167
25/9/2022	7694	56996759	32718	4637940	0.14881726	0.001039771	1213	655	0.00028047	4324889
26/9/2022	6860	56997972	32726	4639085	0.116763848	0.001457726	2037	319	0.000471162	4323357
27/9/2022	6400	57000009	32736	4639886	0.1053125	0.00140625	1640	351	0.000379544	4320969
28/9/2022	6528	57001649	32745	4640560	0.121017157	0.001531863	1409	811	0.000326269	4318518
29/9/2022	6365	57003058	32755	4641350	0.115161037	0.001413983	2439	637	0.000565045	4316472
30/9/2022	6462	57005497	32764	4642083	0.12550294	0.001083256	0	839	0	4313194
1/10/2022	6467	57005497	32771	4642894				823	0	4312371
